# Supplementary material for: A Hetero-Multimeric Chitinase-Containing Plasmodium falciparum and Plasmodium gallinaceum Ookinete-Secreted Protein Complex Involved in Mosquito Midgut Invasion
Source: Front Cell Infect Microbiol. 2021 Jan 8;10:615343. doi: 10.3389/fcimb.2020.615343 (PMC7821095; doi:10.3389/fcimb.2020.615343)
Supplement: Supplementary Data Sheet 1 — Estimation of HMW complex size by using high resolution chromatography and gel filtration standards and Blue Dextran. [file Table_1.xlsx]

## Sheet: Sheet1
Supplement Table 3: Estimation of Molecular weight of Chitinase complex by Gel Filation chromatography using known rention time of known standards.
Sample	Peak	Retention Time (min)	Ve (mL)	Mol. Weight (kDa)	log(Weight)	V0 (mL)	Vc (or Vt)	Kav = (Ve-V0)/(Vc-V0)
Pf_ook	A1	8	4	1316		2	25	0.0869565
Pf_ook	A2	12	6	1142		2	25	0.173913
Pf_ook	A3	16	8	967		2	25	0.26087
Pg_ook	B1	8	4	1316		2	25	0.0869565
Pg_ook	B2	16	8	967		2	25	0.26087
Standard	S1	25.75	12.875	600	2.77815	2	25	0.472826
Standard	S2	31.76	15.88	158	2.19866	2	25	0.603478
Standard	S3	35.03	17.515	44	1.64345	2	25	0.674565
Standard	S4	37.41	18.705	17	1.23045	2	25	0.726304
Standard	S5	42.96	21.48	1.35	0.130334	2	25	0.846957
Pg_ook: P. gallinaceum ookinete culture supernants passed through the Superose 6, every minute fraction (0.5 mL), subjected for ELISA to detect chitinase and three ELISA positive peak detected A1, A2 and A3 at 8 min, 12 min and 16 min retention time.
Pf_ook: P.falciparum ookinete culture supernants passed through the Superose 6, every minute fraction (0.5 mL) collected, subjected for ELISA for the detection of chitinase and seen two ELISA positive peak B1 and B2 at 8 min and 12 min retention time.
Blue Dextran used to calculate the void volume (Vo) and the retention volume was 2 mL.
Total column volume (Vt or c) is 25 mL
The retention time (0.5 mL/min) of the fraction found positive by ELISA = Ve
The retention time of the was used to estimate the Partition Coefficient or Kav = (Ve – V0)/(Vt – V0)
Standards: Biorad gel filtration standards were run in the same condition and used to esitimate the unknown samples based on their retention time by ploting
Sup: 3b: The above figure shows chromatogram details of the retention time of Gel Filtration standards using
Superose 6 10/300 high performance column.
Reference link:
https://cdn.gelifesciences.com/dmm3bwsv3/AssetStream.aspx?mediaformatid=10061&destinationid=10016&assetid=11639
https://bitesizebio.com/29685/determine-molecular-weight-gel-filtration-chromatogram/
https://www.wiley.com/en-sg/Current+Protocols+Essential+Laboratory+Techniques%2C+2nd+Edition-p-9780470942413

## Sheet: Sheet2
											Supplementary Figure 3. Estimation of molecular weight of Chitinase complex by high resolution gel chromatography using retention time of known gel filtration standards. High resolution gel filtration chromatography used for the determination of the molecular weight of the chitinase complex secreted by ookinete of P. falciparum and P. gallinaceum: Gel filtration column (Superose-6, 10/300, MW sep…
