# Supplementary material for: A Hetero-Multimeric Chitinase-Containing Plasmodium falciparum and Plasmodium gallinaceum Ookinete-Secreted Protein Complex Involved in Mosquito Midgut Invasion
Source: Front Cell Infect Microbiol. 2021 Jan 8;10:615343. doi: 10.3389/fcimb.2020.615343 (PMC7821095; doi:10.3389/fcimb.2020.615343)
Supplement: Supplementary Data Sheet 3 — Mass spec data of P. falciparum chitinase complex chitin bead pull-down from the serum free samples ookinete culture supernatant. [file Table_3.xlsx]

## Sheet: PSMs
Protein	Description	Annotated Sequence	Modifications	Spectrum File	XCorr
Q8IKK7	Glyceraldehyde-3-phosphate dehydrogenase OS=Plasmodium falciparum (isolate 3D7) GN=GAPDH PE=3 SV=1	AGLALNDNFFK		DG003730_Kailash_Red.raw	3.12514
Q8IKK7	Glyceraldehyde-3-phosphate dehydrogenase OS=Plasmodium falciparum (isolate 3D7) GN=GAPDH PE=3 SV=1	AGLALNDNFFK		DG003730_Kailash_Red.raw	3.05919
Q8IKK7	Glyceraldehyde-3-phosphate dehydrogenase OS=Plasmodium falciparum (isolate 3D7) GN=GAPDH PE=3 SV=1	GILGYTEDEVVSQDFVHDNR		DG003730_Kailash_Red.raw	3.59337
Q8IKK7	Glyceraldehyde-3-phosphate dehydrogenase OS=Plasmodium falciparum (isolate 3D7) GN=GAPDH PE=3 SV=1	GILGYTEDEVVSQDFVHDNR		DG003730_Kailash_Red.raw	1.60421
Q8IKK7	Glyceraldehyde-3-phosphate dehydrogenase OS=Plasmodium falciparum (isolate 3D7) GN=GAPDH PE=3 SV=1	cQVDVVcESTGVFLTK	C1(Carbamidomethyl); C7(Carbamidomethyl)	DG003730_Kailash_Red.raw	3.25216
Q8IKK7	Glyceraldehyde-3-phosphate dehydrogenase OS=Plasmodium falciparum (isolate 3D7) GN=GAPDH PE=3 SV=1	cQVDVVcESTGVFLTK	C1(Carbamidomethyl); C7(Carbamidomethyl)	DG003730_Kailash_Red.raw	5.17258
Q8IKK7	Glyceraldehyde-3-phosphate dehydrogenase OS=Plasmodium falciparum (isolate 3D7) GN=GAPDH PE=3 SV=1	VPIGTVSVVDLVcR	C13(Carbamidomethyl)	DG003730_Kailash_Red.raw	3.13703
Q8IKK7	Glyceraldehyde-3-phosphate dehydrogenase OS=Plasmodium falciparum (isolate 3D7) GN=GAPDH PE=3 SV=1	LGINGFGR		DG003730_Kailash_Red.raw	2.4177
Q8IKK7	Glyceraldehyde-3-phosphate dehydrogenase OS=Plasmodium falciparum (isolate 3D7) GN=GAPDH PE=3 SV=1	VImSAPPK	M3(Oxidation)	DG003730_Kailash_Red.raw	2.4666
Q8IKK7	Glyceraldehyde-3-phosphate dehydrogenase OS=Plasmodium falciparum (isolate 3D7) GN=GAPDH PE=3 SV=1	VLDLAVHITNN		DG003730_Kailash_Red.raw	3.56081
Q8IKK7	Glyceraldehyde-3-phosphate dehydrogenase OS=Plasmodium falciparum (isolate 3D7) GN=GAPDH PE=3 SV=1	cALSNIIPASTGAAK	C1(Carbamidomethyl)	DG003730_Kailash_Red.raw	3.77407
Q8IKK7	Glyceraldehyde-3-phosphate dehydrogenase OS=Plasmodium falciparum (isolate 3D7) GN=GAPDH PE=3 SV=1	SSIFDMK		DG003730_Kailash_Red.raw	2.26392
Q8IE66	Oxidoreductase, putative OS=Plasmodium falciparum (isolate 3D7) GN=PF3D7_1325200 PE=3 SV=1	NLGDVVLHDFR		DG003730_Kailash_Red.raw	3.29997
Q8IE66	Oxidoreductase, putative OS=Plasmodium falciparum (isolate 3D7) GN=PF3D7_1325200 PE=3 SV=1	NLGDVVLHDFR		DG003730_Kailash_Red.raw	3.11976
Q8IE66	Oxidoreductase, putative OS=Plasmodium falciparum (isolate 3D7) GN=PF3D7_1325200 PE=3 SV=1	HETVVDDENKPN		DG003730_Kailash_Red.raw	2.41656
Q8IE66	Oxidoreductase, putative OS=Plasmodium falciparum (isolate 3D7) GN=PF3D7_1325200 PE=3 SV=1	HETVVDDENKPN		DG003730_Kailash_Red.raw	3.97694
Q8IE66	Oxidoreductase, putative OS=Plasmodium falciparum (isolate 3D7) GN=PF3D7_1325200 PE=3 SV=1	IIELDLNTQEK		DG003730_Kailash_Red.raw	3.05159
Q8IE66	Oxidoreductase, putative OS=Plasmodium falciparum (isolate 3D7) GN=PF3D7_1325200 PE=3 SV=1	IIELDLNTQEK		DG003730_Kailash_Red.raw	3.29362
Q8IE66	Oxidoreductase, putative OS=Plasmodium falciparum (isolate 3D7) GN=PF3D7_1325200 PE=3 SV=1	EFAEFDEEDLEK		DG003730_Kailash_Red.raw	2.42686
Q8IE66	Oxidoreductase, putative OS=Plasmodium falciparum (isolate 3D7) GN=PF3D7_1325200 PE=3 SV=1	EFAEFDEEDLEK		DG003730_Kailash_Red.raw	3.16442
Q8IE66	Oxidoreductase, putative OS=Plasmodium falciparum (isolate 3D7) GN=PF3D7_1325200 PE=3 SV=1	VNPGDVQGFVIGAHGDK		DG003730_Kailash_Red.raw	2.93183
C6KT50	Pyridoxal 5'-phosphate synthase subunit Pdx1 OS=Plasmodium falciparum (isolate 3D7) GN=pdx1 PE=1 SV=1	MAASIVSAVSNFNNPK		DG003730_Kailash_Red.raw	3.50587
C6KT50	Pyridoxal 5'-phosphate synthase subunit Pdx1 OS=Plasmodium falciparum (isolate 3D7) GN=pdx1 PE=1 SV=1	MAASIVSAVSNFNNPK		DG003730_Kailash_Red.raw	3.56307
C6KT50	Pyridoxal 5'-phosphate synthase subunit Pdx1 OS=Plasmodium falciparum (isolate 3D7) GN=pdx1 PE=1 SV=1	ILLDVSMNLGK		DG003730_Kailash_Red.raw	2.37672
C6KT50	Pyridoxal 5'-phosphate synthase subunit Pdx1 OS=Plasmodium falciparum (isolate 3D7) GN=pdx1 PE=1 SV=1	IGHFVEAQILEELK		DG003730_Kailash_Red.raw	3.26736
C6KT50	Pyridoxal 5'-phosphate synthase subunit Pdx1 OS=Plasmodium falciparum (isolate 3D7) GN=pdx1 PE=1 SV=1	KINAPIDLVLLTK		DG003730_Kailash_Red.raw	3.38524
C6KT50	Pyridoxal 5'-phosphate synthase subunit Pdx1 OS=Plasmodium falciparum (isolate 3D7) GN=pdx1 PE=1 SV=1	TKGEAGTGNIIEAIK		DG003730_Kailash_Red.raw	3.23166
C6KT50	Pyridoxal 5'-phosphate synthase subunit Pdx1 OS=Plasmodium falciparum (isolate 3D7) GN=pdx1 PE=1 SV=1	ISEGASMIR		DG003730_Kailash_Red.raw	2.56587
C6KT50	Pyridoxal 5'-phosphate synthase subunit Pdx1 OS=Plasmodium falciparum (isolate 3D7) GN=pdx1 PE=1 SV=1	GEAGTGNIIEAIK		DG003730_Kailash_Red.raw	2.88231
Q8II61	60S acidic ribosomal protein P0 OS=Plasmodium falciparum (isolate 3D7) GN=PF11_0313 PE=3 SV=1	VLDITDEDILEK		DG003730_Kailash_Red.raw	3.05008
Q8II61	60S acidic ribosomal protein P0 OS=Plasmodium falciparum (isolate 3D7) GN=PF11_0313 PE=3 SV=1	VTASSATLLQK		DG003730_Kailash_Red.raw	2.74767
Q8II61	60S acidic ribosomal protein P0 OS=Plasmodium falciparum (isolate 3D7) GN=PF11_0313 PE=3 SV=1	GVSNVAALSR		DG003730_Kailash_Red.raw	3.24739
Q8IEU2	Gamete antigen 27/25 OS=Plasmodium falciparum (isolate 3D7) GN=PF3D7_1302100 PE=1 SV=1	VIEEVSINVDHAR		DG003730_Kailash_Red.raw	2.24056
Q8IM38	Ribonucleotide reductase small subunit OS=Plasmodium falciparum (isolate 3D7) GN=PF14_0053 PE=4 SV=1	LNLFHAIENIPAVK		DG003730_Kailash_Red.raw	2.91783
Q8IM38	Ribonucleotide reductase small subunit OS=Plasmodium falciparum (isolate 3D7) GN=PF14_0053 PE=4 SV=1	LHGLTFSNELISR		DG003730_Kailash_Red.raw	3.19262
Q8IM38	Ribonucleotide reductase small subunit OS=Plasmodium falciparum (isolate 3D7) GN=PF14_0053 PE=4 SV=1	LHGLTFSNELISR		DG003730_Kailash_Red.raw	3.6841
Q8I320	Elongation factor 1-beta OS=Plasmodium falciparum (isolate 3D7) GN=PF3D7_0913200 PE=4 SV=1	DSASNLLLEK		DG003730_Kailash_Red.raw	2.71934
Q8I320	Elongation factor 1-beta OS=Plasmodium falciparum (isolate 3D7) GN=PF3D7_0913200 PE=4 SV=1	SILIIEIKPK		DG003730_Kailash_Red.raw	2.4834
Q8IKF0	Eukaryotic initiation factor 4A OS=Plasmodium falciparum (isolate 3D7) GN=H45 PE=3 SV=1	VVLALGDYLK		DG003730_Kailash_Red.raw	2.10586
Q8IKF0	Eukaryotic initiation factor 4A OS=Plasmodium falciparum (isolate 3D7) GN=H45 PE=3 SV=1	VLVTTDLLAR		DG003730_Kailash_Red.raw	2.18045
Q8I0P6	Elongation factor 1-alpha OS=Plasmodium falciparum (isolate 3D7) GN=PF3D7_1357000 PE=3 SV=1	IGGIGTVPVGR		DG003730_Kailash_Red.raw	2.11623
Q8IFP3	Tubulin alpha chain OS=Plasmodium falciparum (isolate 3D7) GN=PF3D7_0422300 PE=3 SV=1	EIVDVcLDR	C6(Carbamidomethyl)	DG003730_Kailash_Red.raw	2.49181
Q8IFP3	Tubulin alpha chain OS=Plasmodium falciparum (isolate 3D7) GN=PF3D7_0422300 PE=3 SV=1	QLFHPEQLISGK		DG003730_Kailash_Red.raw	2.53089
Q8I4R4	Chitinase OS=Plasmodium falciparum (isolate 3D7) GN=PF3D7_1252200 PE=4 SV=1	DLNPNLNVVHMSFAK		DG003730_Kailash_Red.raw	2.67991
Q8I4R4	Chitinase OS=Plasmodium falciparum (isolate 3D7) GN=PF3D7_1252200 PE=4 SV=1	ADFFVQYVTK		DG003730_Kailash_Red.raw	3.33751
Q8IL80	Thioredoxin peroxidase 1 OS=Plasmodium falciparum (isolate 3D7) GN=TPx1 PE=4 SV=1	SYNVLFGDSVSLR		DG003730_Kailash_Red.raw	2.38464
Q8IL80	Thioredoxin peroxidase 1 OS=Plasmodium falciparum (isolate 3D7) GN=TPx1 PE=4 SV=1	NVELIGcSVDSK	C7(Carbamidomethyl)	DG003730_Kailash_Red.raw	2.48422
Q8IJN8	Ribonucleotide reductase small subunit, putative OS=Plasmodium falciparum (isolate 3D7) GN=PF10_0154 PE=4 SV=2	mLDIIQIPEGR	M1(Oxidation)	DG003730_Kailash_Red.raw	3.48096
Q8IJN8	Ribonucleotide reductase small subunit, putative OS=Plasmodium falciparum (isolate 3D7) GN=PF10_0154 PE=4 SV=2	MLDIIQIPEGR		DG003730_Kailash_Red.raw	2.68014
C6KTA4	Pyruvate kinase OS=Plasmodium falciparum (isolate 3D7) GN=PF3D7_0626800 PE=1 SV=1	IENIEGIIHFDK		DG003730_Kailash_Red.raw	2.59331
C6KTA4	Pyruvate kinase OS=Plasmodium falciparum (isolate 3D7) GN=PF3D7_0626800 PE=1 SV=1	VGSFQGTDIVIR		DG003730_Kailash_Red.raw	2.09576
Q8I512	Replication factor C subunit 4 OS=Plasmodium falciparum (isolate 3D7) GN=PF3D7_1241700 PE=4 SV=1	IIDALQSR		DG003730_Kailash_Red.raw	2.3795
Q8II57	Structural maintenance of chromosome protein, putative OS=Plasmodium falciparum (isolate 3D7) GN=PF11_0317 PE=4 SV=1	GDANVNVAHENVALQNVALQNAALQNVEEENNLTR		DG003730_Kailash_Red.raw	1.46557
Q7KQL5	Tubulin beta chain OS=Plasmodium falciparum (isolate 3D7) GN=PF10_0084 PE=3 SV=1	EVDEQmLNVQNK	M6(Oxidation)	DG003730_Kailash_Red.raw	2.571
Q8I4V8	FK506-binding protein (FKBP)-type peptidyl-prolyl isomerase OS=Plasmodium falciparum (isolate 3D7) GN=FKBP35 PE=1 SV=1	VFDSSFDR		DG003730_Kailash_Red.raw	1.99674
Q9U0I2	Uncharacterized protein OS=Plasmodium falciparum (isolate 3D7) GN=PF3D7_0410600 PE=4 SV=2	NFENKDEGIILASAK		DG003730_Kailash_Red.raw	3.02568
Q8I5W4	Amino acid transporter, putative OS=Plasmodium falciparum (isolate 3D7) GN=PF3D7_1208400 PE=4 SV=1	IIADLSR		DG003730_Kailash_Red.raw	1.85557
Q8I5Y9	Uncharacterized protein OS=Plasmodium falciparum (isolate 3D7) GN=PF3D7_1205600 PE=4 SV=1	ELNIEGSIHSDLR		DG003730_Kailash_Red.raw	2.69866
Q8I608	Nucleosome assembly protein OS=Plasmodium falciparum (isolate 3D7) GN=PF3D7_1203700 PE=1 SV=2	TVQQTVNR		DG003730_Kailash_Red.raw	2.16495
Q8IKA9	Dihydroorotase, putative OS=Plasmodium falciparum (isolate 3D7) GN=PF14_0697 PE=4 SV=1	IALQDVIKDDFPR		DG003730_Kailash_Red.raw	2.75552
Q8IK83	LCCL domain-containing protein OS=Plasmodium falciparum (isolate 3D7) GN=CCp1 PE=4 SV=1	SPDHLITNMINSVNDIR		DG003730_Kailash_Red.raw	2.55358
Q7KQK0	CAMP-dependent protein kinase regulatory subunit, putative OS=Plasmodium falciparum (isolate 3D7) GN=PKAr PE=4 SV=1	LLGPIEDILHR		DG003730_Kailash_Red.raw	2.04942
Q6LFH8	Ornithine aminotransferase OS=Plasmodium falciparum (isolate 3D7) GN=OAT PE=1 SV=1	LGAPFLQNLK		DG003730_Kailash_Red.raw	2.16111
Q8I5F4	Haloacid dehalogenase-like hydrolase, putative OS=Plasmodium falciparum (isolate 3D7) GN=PF3D7_1226300 PE=4 SV=1	NLVNQTIFHR		DG003730_Kailash_Red.raw	2.62536
Q8IKK7	Glyceraldehyde-3-phosphate dehydrogenase OS=Plasmodium falciparum (isolate 3D7) GN=GAPDH PE=3 SV=1	AGLALNDNFFK		DG003732_Kaliash_NonRed.raw	2.69528
Q8IE66	Oxidoreductase, putative OS=Plasmodium falciparum (isolate 3D7) GN=PF3D7_1325200 PE=3 SV=1	IIELDLNTQEK		DG003732_Kaliash_NonRed.raw	1.74383
Q8II61	60S acidic ribosomal protein P0 OS=Plasmodium falciparum (isolate 3D7) GN=PF11_0313 PE=3 SV=1	mVENPEAFAAVAAPASAAKADEPK	M1(Oxidation)	DG003732_Kaliash_NonRed.raw	1.64622
Q8IEU2	Gamete antigen 27/25 OS=Plasmodium falciparum (isolate 3D7) GN=PF3D7_1302100 PE=1 SV=1	YNYFLIEER		DG003732_Kaliash_NonRed.raw	2.6676
Q8IEU2	Gamete antigen 27/25 OS=Plasmodium falciparum (isolate 3D7) GN=PF3D7_1302100 PE=1 SV=1	VIEEVSINVDHAR		DG003732_Kaliash_NonRed.raw	1.67298
Q8I0P6	Elongation factor 1-alpha OS=Plasmodium falciparum (isolate 3D7) GN=PF3D7_1357000 PE=3 SV=1	SGDSALVSLEPK		DG003732_Kaliash_NonRed.raw	2.16318
Q8IB24	Heat shock protein 70 OS=Plasmodium falciparum (isolate 3D7) GN=PF3D7_0818900 PE=3 SV=1	NENVDIIANDQGNR		DG003732_Kaliash_NonRed.raw	3.13981
Q8IAL0	von Willebrand factor A domain-related protein OS=Plasmodium falciparum (isolate 3D7) GN=PF3D7_0801300 PE=4 SV=1	YAIENVIFGDGTR		DG003732_Kaliash_NonRed.raw	3.19322
Q8I5C5	Macrophage migration inhibitory factor OS=Plasmodium falciparum (isolate 3D7) GN=MIF PE=1 SV=1	ITSIGGINR		DG003732_Kaliash_NonRed.raw	1.66928
P68874	Gametocyte surface protein P230 OS=Plasmodium falciparum (isolate 3D7) GN=PFS230 PE=1 SV=1	DLIGFVcPSGTLK	C7(Carbamidomethyl)	DG003732_Kaliash_NonRed.raw	2.54072
Q8IIG6	Phosphoglycerate mutase OS=Plasmodium falciparum (isolate 3D7) GN=PF11_0208 PE=1 SV=1	GEEEAIAAGK		DG003732_Kaliash_NonRed.raw	2.33263
		GILLYGPPGTGK		DG003732_Kaliash_NonRed.raw	2.74735

## Sheet: Reduced
Protein	Description	Annotated Sequence	Modifications	Spectrum File	XCorr
Q8II61	60S acidic ribosomal protein P0 OS=Plasmodium falciparum (isolate 3D7) GN=PF11_0313 PE=3 SV=1	GVSNVAALSR		DG003730_Kailash_Red.raw	3.24739
Q8II61	60S acidic ribosomal protein P0 OS=Plasmodium falciparum (isolate 3D7) GN=PF11_0313 PE=3 SV=1	VLDITDEDILEK		DG003730_Kailash_Red.raw	3.05008
Q8II61	60S acidic ribosomal protein P0 OS=Plasmodium falciparum (isolate 3D7) GN=PF11_0313 PE=3 SV=1	VTASSATLLQK		DG003730_Kailash_Red.raw	2.74767
Q8I5W4	Amino acid transporter, putative OS=Plasmodium falciparum (isolate 3D7) GN=PF3D7_1208400 PE=4 SV=1	IIADLSR		DG003730_Kailash_Red.raw	1.85557
Q7KQK0	CAMP-dependent protein kinase regulatory subunit, putative OS=Plasmodium falciparum (isolate 3D7) GN=PKAr PE=4 SV=1	LLGPIEDILHR		DG003730_Kailash_Red.raw	2.04942
Q8I4R4	Chitinase OS=Plasmodium falciparum (isolate 3D7) GN=PF3D7_1252200 PE=4 SV=1	ADFFVQYVTK		DG003730_Kailash_Red.raw	3.33751
Q8I4R4	Chitinase OS=Plasmodium falciparum (isolate 3D7) GN=PF3D7_1252200 PE=4 SV=1	DLNPNLNVVHMSFAK		DG003730_Kailash_Red.raw	2.67991
Q8IKA9	Dihydroorotase, putative OS=Plasmodium falciparum (isolate 3D7) GN=PF14_0697 PE=4 SV=1	IALQDVIKDDFPR		DG003730_Kailash_Red.raw	2.75552
Q8I0P6	Elongation factor 1-alpha OS=Plasmodium falciparum (isolate 3D7) GN=PF3D7_1357000 PE=3 SV=1	IGGIGTVPVGR		DG003730_Kailash_Red.raw	2.11623
Q8I320	Elongation factor 1-beta OS=Plasmodium falciparum (isolate 3D7) GN=PF3D7_0913200 PE=4 SV=1	DSASNLLLEK		DG003730_Kailash_Red.raw	2.71934
Q8I320	Elongation factor 1-beta OS=Plasmodium falciparum (isolate 3D7) GN=PF3D7_0913200 PE=4 SV=1	SILIIEIKPK		DG003730_Kailash_Red.raw	2.4834
Q8IKF0	Eukaryotic initiation factor 4A OS=Plasmodium falciparum (isolate 3D7) GN=H45 PE=3 SV=1	VLVTTDLLAR		DG003730_Kailash_Red.raw	2.18045
Q8IKF0	Eukaryotic initiation factor 4A OS=Plasmodium falciparum (isolate 3D7) GN=H45 PE=3 SV=1	VVLALGDYLK		DG003730_Kailash_Red.raw	2.10586
Q8I4V8	FK506-binding protein (FKBP)-type peptidyl-prolyl isomerase OS=Plasmodium falciparum (isolate 3D7) GN=FKBP35 PE=1 SV=1	VFDSSFDR		DG003730_Kailash_Red.raw	1.99674
Q8IEU2	Gamete antigen 27/25 OS=Plasmodium falciparum (isolate 3D7) GN=PF3D7_1302100 PE=1 SV=1	VIEEVSINVDHAR		DG003730_Kailash_Red.raw	2.24056
Q8IKK7	Glyceraldehyde-3-phosphate dehydrogenase OS=Plasmodium falciparum (isolate 3D7) GN=GAPDH PE=3 SV=1	cQVDVVcESTGVFLTK	C1(Carbamidomethyl); C7(Carbamidomethyl)	DG003730_Kailash_Red.raw	5.17258
Q8IKK7	Glyceraldehyde-3-phosphate dehydrogenase OS=Plasmodium falciparum (isolate 3D7) GN=GAPDH PE=3 SV=1	cALSNIIPASTGAAK	C1(Carbamidomethyl)	DG003730_Kailash_Red.raw	3.77407
Q8IKK7	Glyceraldehyde-3-phosphate dehydrogenase OS=Plasmodium falciparum (isolate 3D7) GN=GAPDH PE=3 SV=1	GILGYTEDEVVSQDFVHDNR		DG003730_Kailash_Red.raw	3.59337
Q8IKK7	Glyceraldehyde-3-phosphate dehydrogenase OS=Plasmodium falciparum (isolate 3D7) GN=GAPDH PE=3 SV=1	VLDLAVHITNN		DG003730_Kailash_Red.raw	3.56081
Q8IKK7	Glyceraldehyde-3-phosphate dehydrogenase OS=Plasmodium falciparum (isolate 3D7) GN=GAPDH PE=3 SV=1	cQVDVVcESTGVFLTK	C1(Carbamidomethyl); C7(Carbamidomethyl)	DG003730_Kailash_Red.raw	3.25216
Q8IKK7	Glyceraldehyde-3-phosphate dehydrogenase OS=Plasmodium falciparum (isolate 3D7) GN=GAPDH PE=3 SV=1	VPIGTVSVVDLVcR	C13(Carbamidomethyl)	DG003730_Kailash_Red.raw	3.13703
Q8IKK7	Glyceraldehyde-3-phosphate dehydrogenase OS=Plasmodium falciparum (isolate 3D7) GN=GAPDH PE=3 SV=1	AGLALNDNFFK		DG003730_Kailash_Red.raw	3.12514
Q8IKK7	Glyceraldehyde-3-phosphate dehydrogenase OS=Plasmodium falciparum (isolate 3D7) GN=GAPDH PE=3 SV=1	AGLALNDNFFK		DG003730_Kailash_Red.raw	3.05919
Q8IKK7	Glyceraldehyde-3-phosphate dehydrogenase OS=Plasmodium falciparum (isolate 3D7) GN=GAPDH PE=3 SV=1	VImSAPPK	M3(Oxidation)	DG003730_Kailash_Red.raw	2.4666
Q8IKK7	Glyceraldehyde-3-phosphate dehydrogenase OS=Plasmodium falciparum (isolate 3D7) GN=GAPDH PE=3 SV=1	LGINGFGR		DG003730_Kailash_Red.raw	2.4177
Q8IKK7	Glyceraldehyde-3-phosphate dehydrogenase OS=Plasmodium falciparum (isolate 3D7) GN=GAPDH PE=3 SV=1	SSIFDMK		DG003730_Kailash_Red.raw	2.26392
Q8IKK7	Glyceraldehyde-3-phosphate dehydrogenase OS=Plasmodium falciparum (isolate 3D7) GN=GAPDH PE=3 SV=1	GILGYTEDEVVSQDFVHDNR		DG003730_Kailash_Red.raw	1.60421
Q8I5F4	Haloacid dehalogenase-like hydrolase, putative OS=Plasmodium falciparum (isolate 3D7) GN=PF3D7_1226300 PE=4 SV=1	NLVNQTIFHR		DG003730_Kailash_Red.raw	2.62536
Q8IK83	LCCL domain-containing protein OS=Plasmodium falciparum (isolate 3D7) GN=CCp1 PE=4 SV=1	SPDHLITNMINSVNDIR		DG003730_Kailash_Red.raw	2.55358
Q8I608	Nucleosome assembly protein OS=Plasmodium falciparum (isolate 3D7) GN=PF3D7_1203700 PE=1 SV=2	TVQQTVNR		DG003730_Kailash_Red.raw	2.16495
Q6LFH8	Ornithine aminotransferase OS=Plasmodium falciparum (isolate 3D7) GN=OAT PE=1 SV=1	LGAPFLQNLK		DG003730_Kailash_Red.raw	2.16111
Q8IE66	Oxidoreductase, putative OS=Plasmodium falciparum (isolate 3D7) GN=PF3D7_1325200 PE=3 SV=1	HETVVDDENKPN		DG003730_Kailash_Red.raw	3.97694
Q8IE66	Oxidoreductase, putative OS=Plasmodium falciparum (isolate 3D7) GN=PF3D7_1325200 PE=3 SV=1	NLGDVVLHDFR		DG003730_Kailash_Red.raw	3.29997
Q8IE66	Oxidoreductase, putative OS=Plasmodium falciparum (isolate 3D7) GN=PF3D7_1325200 PE=3 SV=1	IIELDLNTQEK		DG003730_Kailash_Red.raw	3.29362
Q8IE66	Oxidoreductase, putative OS=Plasmodium falciparum (isolate 3D7) GN=PF3D7_1325200 PE=3 SV=1	EFAEFDEEDLEK		DG003730_Kailash_Red.raw	3.16442
Q8IE66	Oxidoreductase, putative OS=Plasmodium falciparum (isolate 3D7) GN=PF3D7_1325200 PE=3 SV=1	NLGDVVLHDFR		DG003730_Kailash_Red.raw	3.11976
Q8IE66	Oxidoreductase, putative OS=Plasmodium falciparum (isolate 3D7) GN=PF3D7_1325200 PE=3 SV=1	IIELDLNTQEK		DG003730_Kailash_Red.raw	3.05159
Q8IE66	Oxidoreductase, putative OS=Plasmodium falciparum (isolate 3D7) GN=PF3D7_1325200 PE=3 SV=1	VNPGDVQGFVIGAHGDK		DG003730_Kailash_Red.raw	2.93183
Q8IE66	Oxidoreductase, putative OS=Plasmodium falciparum (isolate 3D7) GN=PF3D7_1325200 PE=3 SV=1	EFAEFDEEDLEK		DG003730_Kailash_Red.raw	2.42686
Q8IE66	Oxidoreductase, putative OS=Plasmodium falciparum (isolate 3D7) GN=PF3D7_1325200 PE=3 SV=1	HETVVDDENKPN		DG003730_Kailash_Red.raw	2.41656
C6KT50	Pyridoxal 5'-phosphate synthase subunit Pdx1 OS=Plasmodium falciparum (isolate 3D7) GN=pdx1 PE=1 SV=1	MAASIVSAVSNFNNPK		DG003730_Kailash_Red.raw	3.56307
C6KT50	Pyridoxal 5'-phosphate synthase subunit Pdx1 OS=Plasmodium falciparum (isolate 3D7) GN=pdx1 PE=1 SV=1	MAASIVSAVSNFNNPK		DG003730_Kailash_Red.raw	3.50587
C6KT50	Pyridoxal 5'-phosphate synthase subunit Pdx1 OS=Plasmodium falciparum (isolate 3D7) GN=pdx1 PE=1 SV=1	KINAPIDLVLLTK		DG003730_Kailash_Red.raw	3.38524
C6KT50	Pyridoxal 5'-phosphate synthase subunit Pdx1 OS=Plasmodium falciparum (isolate 3D7) GN=pdx1 PE=1 SV=1	IGHFVEAQILEELK		DG003730_Kailash_Red.raw	3.26736
C6KT50	Pyridoxal 5'-phosphate synthase subunit Pdx1 OS=Plasmodium falciparum (isolate 3D7) GN=pdx1 PE=1 SV=1	TKGEAGTGNIIEAIK		DG003730_Kailash_Red.raw	3.23166
C6KT50	Pyridoxal 5'-phosphate synthase subunit Pdx1 OS=Plasmodium falciparum (isolate 3D7) GN=pdx1 PE=1 SV=1	GEAGTGNIIEAIK		DG003730_Kailash_Red.raw	2.88231
C6KT50	Pyridoxal 5'-phosphate synthase subunit Pdx1 OS=Plasmodium falciparum (isolate 3D7) GN=pdx1 PE=1 SV=1	ISEGASMIR		DG003730_Kailash_Red.raw	2.56587
C6KT50	Pyridoxal 5'-phosphate synthase subunit Pdx1 OS=Plasmodium falciparum (isolate 3D7) GN=pdx1 PE=1 SV=1	ILLDVSMNLGK		DG003730_Kailash_Red.raw	2.37672
C6KTA4	Pyruvate kinase OS=Plasmodium falciparum (isolate 3D7) GN=PF3D7_0626800 PE=1 SV=1	IENIEGIIHFDK		DG003730_Kailash_Red.raw	2.59331
C6KTA4	Pyruvate kinase OS=Plasmodium falciparum (isolate 3D7) GN=PF3D7_0626800 PE=1 SV=1	VGSFQGTDIVIR		DG003730_Kailash_Red.raw	2.09576
Q8I512	Replication factor C subunit 4 OS=Plasmodium falciparum (isolate 3D7) GN=PF3D7_1241700 PE=4 SV=1	IIDALQSR		DG003730_Kailash_Red.raw	2.3795
Q8IM38	Ribonucleotide reductase small subunit OS=Plasmodium falciparum (isolate 3D7) GN=PF14_0053 PE=4 SV=1	LHGLTFSNELISR		DG003730_Kailash_Red.raw	3.6841
Q8IM38	Ribonucleotide reductase small subunit OS=Plasmodium falciparum (isolate 3D7) GN=PF14_0053 PE=4 SV=1	LHGLTFSNELISR		DG003730_Kailash_Red.raw	3.19262
Q8IM38	Ribonucleotide reductase small subunit OS=Plasmodium falciparum (isolate 3D7) GN=PF14_0053 PE=4 SV=1	LNLFHAIENIPAVK		DG003730_Kailash_Red.raw	2.91783
Q8IJN8	Ribonucleotide reductase small subunit, putative OS=Plasmodium falciparum (isolate 3D7) GN=PF10_0154 PE=4 SV=2	mLDIIQIPEGR	M1(Oxidation)	DG003730_Kailash_Red.raw	3.48096
Q8IJN8	Ribonucleotide reductase small subunit, putative OS=Plasmodium falciparum (isolate 3D7) GN=PF10_0154 PE=4 SV=2	MLDIIQIPEGR		DG003730_Kailash_Red.raw	2.68014
Q8II57	Structural maintenance of chromosome protein, putative OS=Plasmodium falciparum (isolate 3D7) GN=PF11_0317 PE=4 SV=1	GDANVNVAHENVALQNVALQNAALQNVEEENNLTR		DG003730_Kailash_Red.raw	1.46557
Q8IL80	Thioredoxin peroxidase 1 OS=Plasmodium falciparum (isolate 3D7) GN=TPx1 PE=4 SV=1	NVELIGcSVDSK	C7(Carbamidomethyl)	DG003730_Kailash_Red.raw	2.48422
Q8IL80	Thioredoxin peroxidase 1 OS=Plasmodium falciparum (isolate 3D7) GN=TPx1 PE=4 SV=1	SYNVLFGDSVSLR		DG003730_Kailash_Red.raw	2.38464
Q8IFP3	Tubulin alpha chain OS=Plasmodium falciparum (isolate 3D7) GN=PF3D7_0422300 PE=3 SV=1	QLFHPEQLISGK		DG003730_Kailash_Red.raw	2.53089
Q8IFP3	Tubulin alpha chain OS=Plasmodium falciparum (isolate 3D7) GN=PF3D7_0422300 PE=3 SV=1	EIVDVcLDR	C6(Carbamidomethyl)	DG003730_Kailash_Red.raw	2.49181
Q7KQL5	Tubulin beta chain OS=Plasmodium falciparum (isolate 3D7) GN=PF10_0084 PE=3 SV=1	EVDEQmLNVQNK	M6(Oxidation)	DG003730_Kailash_Red.raw	2.571
Q9U0I2	Uncharacterized protein OS=Plasmodium falciparum (isolate 3D7) GN=PF3D7_0410600 PE=4 SV=2	NFENKDEGIILASAK		DG003730_Kailash_Red.raw	3.02568
Q8I5Y9	Uncharacterized protein OS=Plasmodium falciparum (isolate 3D7) GN=PF3D7_1205600 PE=4 SV=1	ELNIEGSIHSDLR		DG003730_Kailash_Red.raw	2.69866

## Sheet: Non-Reduced
Protein	Description	Annotated Sequence	Modifications	Spectrum File	XCorr
Q8IAL0	von Willebrand factor A domain-related protein OS=Plasmodium falciparum (isolate 3D7) GN=PF3D7_0801300 PE=4 SV=1	YAIENVIFGDGTR		DG003732_Kaliash_NonRed.raw	3.19322
Q8IB24	Heat shock protein 70 OS=Plasmodium falciparum (isolate 3D7) GN=PF3D7_0818900 PE=3 SV=1	NENVDIIANDQGNR		DG003732_Kaliash_NonRed.raw	3.13981
Q8IKK7	Glyceraldehyde-3-phosphate dehydrogenase OS=Plasmodium falciparum (isolate 3D7) GN=GAPDH PE=3 SV=1	AGLALNDNFFK		DG003732_Kaliash_NonRed.raw	2.69528
Q8IEU2	Gamete antigen 27/25 OS=Plasmodium falciparum (isolate 3D7) GN=PF3D7_1302100 PE=1 SV=1	YNYFLIEER		DG003732_Kaliash_NonRed.raw	2.6676
P68874	Gametocyte surface protein P230 OS=Plasmodium falciparum (isolate 3D7) GN=PFS230 PE=1 SV=1	DLIGFVcPSGTLK	C7(Carbamidomethyl)	DG003732_Kaliash_NonRed.raw	2.54072
Q8IIG6	Phosphoglycerate mutase OS=Plasmodium falciparum (isolate 3D7) GN=PF11_0208 PE=1 SV=1	GEEEAIAAGK		DG003732_Kaliash_NonRed.raw	2.33263
Q8I0P6	Elongation factor 1-alpha OS=Plasmodium falciparum (isolate 3D7) GN=PF3D7_1357000 PE=3 SV=1	SGDSALVSLEPK		DG003732_Kaliash_NonRed.raw	2.16318
Q8IE66	Oxidoreductase, putative OS=Plasmodium falciparum (isolate 3D7) GN=PF3D7_1325200 PE=3 SV=1	IIELDLNTQEK		DG003732_Kaliash_NonRed.raw	1.74383
Q8IEU2	Gamete antigen 27/25 OS=Plasmodium falciparum (isolate 3D7) GN=PF3D7_1302100 PE=1 SV=1	VIEEVSINVDHAR		DG003732_Kaliash_NonRed.raw	1.67298
Q8I5C5	Macrophage migration inhibitory factor OS=Plasmodium falciparum (isolate 3D7) GN=MIF PE=1 SV=1	ITSIGGINR		DG003732_Kaliash_NonRed.raw	1.66928
Q8II61	60S acidic ribosomal protein P0 OS=Plasmodium falciparum (isolate 3D7) GN=PF11_0313 PE=3 SV=1	mVENPEAFAAVAAPASAAKADEPK	M1(Oxidation)	DG003732_Kaliash_NonRed.raw	1.64622
