# Supplementary material for: A Hetero-Multimeric Chitinase-Containing Plasmodium falciparum and Plasmodium gallinaceum Ookinete-Secreted Protein Complex Involved in Mosquito Midgut Invasion
Source: Front Cell Infect Microbiol. 2021 Jan 8;10:615343. doi: 10.3389/fcimb.2020.615343 (PMC7821095; doi:10.3389/fcimb.2020.615343)
Supplement: Supplementary Data Sheet 4 — Mass spec data of 1C3 (anti-PfCHT1 mAb) positive gel bands under reduced and non-reduced conditions. [file Table_4.xlsx]

## Sheet: PSMs
Protein	Description	File	Annotated Sequence	Spectrum File	XCorr	Area
C0H4L9	Uncharacterized protein OS=Plasmodium falciparum (isolate 3D7) GN=PF3D7_0707200 PE=4 SV=1	S2	SSLLLLK	DG004343_Kailash_S2.raw	2.09777	1.07886e+06
C0H4V6	14-3-3 protein OS=Plasmodium falciparum (isolate 3D7) GN=PF3D7_0818200 PE=3 SV=1	S1	LAEQAER	DG004342_Kailash_S1.raw	1.62167	3.62407e+06
C0H4V6	14-3-3 protein OS=Plasmodium falciparum (isolate 3D7) GN=PF3D7_0818200 PE=3 SV=1	S2	TLVEQcVNNDK	DG004343_Kailash_S2.raw	1.8589	1.52368e+06
C0H4V6	14-3-3 protein OS=Plasmodium falciparum (isolate 3D7) GN=PF3D7_0818200 PE=3 SV=1	S2	ATDIAENELPSTHPIR	DG004343_Kailash_S2.raw	2.12473	4.59353e+06
C0H4V6	14-3-3 protein OS=Plasmodium falciparum (isolate 3D7) GN=PF3D7_0818200 PE=3 SV=1	S2	LAEQAER	DG004343_Kailash_S2.raw	2.15128	1.06223e+07
C0H4V6	14-3-3 protein OS=Plasmodium falciparum (isolate 3D7) GN=PF3D7_0818200 PE=3 SV=1	S2	NVAATYR	DG004343_Kailash_S2.raw	1.87656	675305
C0H4V6	14-3-3 protein OS=Plasmodium falciparum (isolate 3D7) GN=PF3D7_0818200 PE=3 SV=1	W1	YISEFScDEGK	DG004344_Kailash_W1.raw	1.40568	397610
C0H4V6	14-3-3 protein OS=Plasmodium falciparum (isolate 3D7) GN=PF3D7_0818200 PE=3 SV=1	W1	LAEQAER	DG004344_Kailash_W1.raw	1.92665	1.66497e+06
C0H4V6	14-3-3 protein OS=Plasmodium falciparum (isolate 3D7) GN=PF3D7_0818200 PE=3 SV=1	W2	EASNcAQEAYQK	DG004345_Kailash_W2.raw	1.08866	384211
C0H4V6	14-3-3 protein OS=Plasmodium falciparum (isolate 3D7) GN=PF3D7_0818200 PE=3 SV=1	W2	TLVEQcVNNDK	DG004345_Kailash_W2.raw	1.39487	313398
P61074	Proliferating cell nuclear antigen OS=Plasmodium falciparum (isolate 3D7) GN=PCNA PE=3 SV=1	W1	LcGANESVVISSK	DG004344_Kailash_W1.raw	1.37623	429822
Q6ZLZ9	Tubulin alpha chain OS=Plasmodium falciparum (isolate 3D7) GN=PF3D7_0903700 PE=3 SV=1	S2	EDAANNFAR	DG004343_Kailash_S2.raw	2.24439	1.38563e+06
Q6ZMA7	Sexual stage-specific protein OS=Plasmodium falciparum (isolate 3D7) GN=PF3D7_0406200 PE=4 SV=1	S1	MPLETQLAIEEIK	DG004342_Kailash_S1.raw	1.87839	7.73065e+06
Q6ZMA7	Sexual stage-specific protein OS=Plasmodium falciparum (isolate 3D7) GN=PF3D7_0406200 PE=4 SV=1	S1	GSPSTLQTPGSSSGASLHAVGPNQGGLSQGLSGK	DG004342_Kailash_S1.raw	2.41215	1.12627e+06
Q6ZMA7	Sexual stage-specific protein OS=Plasmodium falciparum (isolate 3D7) GN=PF3D7_0406200 PE=4 SV=1	S2	SLSNMLDK	DG004343_Kailash_S2.raw	2.01011	1
Q6ZMA7	Sexual stage-specific protein OS=Plasmodium falciparum (isolate 3D7) GN=PF3D7_0406200 PE=4 SV=1	W2	mPLETQLAIEEIK	DG004345_Kailash_W2.raw	1.65979	1.5411e+06
Q7KQK6	GTP-binding nuclear protein OS=Plasmodium falciparum (isolate 3D7) GN=PF11_0183 PE=3 SV=1	W1	LSNQPNLVFVGEHAK	DG004344_Kailash_W1.raw	2.14638	1.70878e+06
Q7KQK6	GTP-binding nuclear protein OS=Plasmodium falciparum (isolate 3D7) GN=PF11_0183 PE=3 SV=1	W1	NLQYYDLSAR	DG004344_Kailash_W1.raw	2.47866	985782
Q7KQL9	Fructose-bisphosphate aldolase OS=Plasmodium falciparum (isolate 3D7) GN=PF14_0425 PE=1 SV=1	S1	LENTIENR	DG004342_Kailash_S1.raw	2.01776	212435
Q7KQL9	Fructose-bisphosphate aldolase OS=Plasmodium falciparum (isolate 3D7) GN=PF14_0425 PE=1 SV=1	S2	AEANSLATYGK	DG004343_Kailash_S2.raw	1.92729	1.09196e+06
Q7KQL9	Fructose-bisphosphate aldolase OS=Plasmodium falciparum (isolate 3D7) GN=PF14_0425 PE=1 SV=1	S2	GGAGGENAGASLYEK	DG004343_Kailash_S2.raw	1.79779	569010
Q7KQL9	Fructose-bisphosphate aldolase OS=Plasmodium falciparum (isolate 3D7) GN=PF14_0425 PE=1 SV=1	S2	LENTIENR	DG004343_Kailash_S2.raw	1.99956	1.33686e+06
Q7KQL9	Fructose-bisphosphate aldolase OS=Plasmodium falciparum (isolate 3D7) GN=PF14_0425 PE=1 SV=1	W1	LENTIENR	DG004344_Kailash_W1.raw	1.50057	1
Q8I0V2	ATP synthase subunit beta OS=Plasmodium falciparum (isolate 3D7) GN=PF3D7_1235700 PE=3 SV=1	W2	FTQAGSEVSALLGR	DG004345_Kailash_W2.raw	1.27456	1.76889e+06
Q8I4R4	Chitinase OS=Plasmodium falciparum (isolate 3D7) GN=PF3D7_1252200 PE=4 SV=1	S1	ADFFVQYVTK	DG004342_Kailash_S1.raw	2.70443	1.19296e+08
Q8I4R4	Chitinase OS=Plasmodium falciparum (isolate 3D7) GN=PF3D7_1252200 PE=4 SV=1	S1	DLNPNLNVVHMSFAK	DG004342_Kailash_S1.raw	2.51514	4.01911e+07
Q8I4R4	Chitinase OS=Plasmodium falciparum (isolate 3D7) GN=PF3D7_1252200 PE=4 SV=1	S1	DLNPNLNVVHMSFAK	DG004342_Kailash_S1.raw	1.176	6.4877e+06
Q8I4R4	Chitinase OS=Plasmodium falciparum (isolate 3D7) GN=PF3D7_1252200 PE=4 SV=1	S1	IcMDDEAPYNSK	DG004342_Kailash_S1.raw	2.27906	2.94561e+07
Q8I4R4	Chitinase OS=Plasmodium falciparum (isolate 3D7) GN=PF3D7_1252200 PE=4 SV=1	S1	AAQMASAGGAIYLMNNLK	DG004342_Kailash_S1.raw	2.73478	2.52027e+06
Q8I4R4	Chitinase OS=Plasmodium falciparum (isolate 3D7) GN=PF3D7_1252200 PE=4 SV=1	S1	IcmDDEAPYNSK	DG004342_Kailash_S1.raw	1.9521	8.94435e+06
Q8I4R4	Chitinase OS=Plasmodium falciparum (isolate 3D7) GN=PF3D7_1252200 PE=4 SV=1	S1	AAQMASAGGAIYLmNNLK	DG004342_Kailash_S1.raw	1.36733	477480
Q8I4R4	Chitinase OS=Plasmodium falciparum (isolate 3D7) GN=PF3D7_1252200 PE=4 SV=1	S1	AAQMASAGGAIYLMNNLK	DG004342_Kailash_S1.raw	2.51461	7.00276e+06
Q8I4R4	Chitinase OS=Plasmodium falciparum (isolate 3D7) GN=PF3D7_1252200 PE=4 SV=1	S2	LISISQSSNGALScIGFNDPK	DG004343_Kailash_S2.raw	5.72016	5.97976e+07
Q8I4R4	Chitinase OS=Plasmodium falciparum (isolate 3D7) GN=PF3D7_1252200 PE=4 SV=1	S2	IcmDDEAPYNSK	DG004343_Kailash_S2.raw	2.6036	1
Q8I4R4	Chitinase OS=Plasmodium falciparum (isolate 3D7) GN=PF3D7_1252200 PE=4 SV=1	S2	AAQmASAGGAIYLMNNLK	DG004343_Kailash_S2.raw	3.72621	1.83e+07
Q8I4R4	Chitinase OS=Plasmodium falciparum (isolate 3D7) GN=PF3D7_1252200 PE=4 SV=1	S2	ADFFVQYVTK	DG004343_Kailash_S2.raw	2.85468	2.94993e+08
Q8I4R4	Chitinase OS=Plasmodium falciparum (isolate 3D7) GN=PF3D7_1252200 PE=4 SV=1	S2	ELYDSYAYYGK	DG004343_Kailash_S2.raw	2.39096	110623890
Q8I4R4	Chitinase OS=Plasmodium falciparum (isolate 3D7) GN=PF3D7_1252200 PE=4 SV=1	S2	LISISQSSNGALScIGFNDPK	DG004343_Kailash_S2.raw	2.69953	5.58169e+07
Q8I4R4	Chitinase OS=Plasmodium falciparum (isolate 3D7) GN=PF3D7_1252200 PE=4 SV=1	S2	AAQMASAGGAIYLMNNLK	DG004343_Kailash_S2.raw	2.25265	3.33554e+07
Q8I4R4	Chitinase OS=Plasmodium falciparum (isolate 3D7) GN=PF3D7_1252200 PE=4 SV=1	S2	DLNPNLNVVHMSFAK	DG004343_Kailash_S2.raw	2.23709	9.40059e+07
Q8I4R4	Chitinase OS=Plasmodium falciparum (isolate 3D7) GN=PF3D7_1252200 PE=4 SV=1	S2	AAQmASAGGAIYLmNNLK	DG004343_Kailash_S2.raw	0.908977	2.38204e+06
Q8I4R4	Chitinase OS=Plasmodium falciparum (isolate 3D7) GN=PF3D7_1252200 PE=4 SV=1	S2	YFNKPDVK	DG004343_Kailash_S2.raw	2.00982	1.05472e+07
Q8I4R4	Chitinase OS=Plasmodium falciparum (isolate 3D7) GN=PF3D7_1252200 PE=4 SV=1	W1	LISISQSSNGALScIGFNDPK	DG004344_Kailash_W1.raw	1.99667	1.39147e+06
Q8IAL0	von Willebrand factor A domain-related protein OS=Plasmodium falciparum (isolate 3D7) GN=PF3D7_0801300 PE=4 SV=1	S1	INSIDEGIATSSDTLYVNALK	DG004342_Kailash_S1.raw	4.10655	1.26464e+07
Q8IAL0	von Willebrand factor A domain-related protein OS=Plasmodium falciparum (isolate 3D7) GN=PF3D7_0801300 PE=4 SV=1	S1	YAIENVIFGDGTR	DG004342_Kailash_S1.raw	3.33666	7.62571e+07
Q8IAL0	von Willebrand factor A domain-related protein OS=Plasmodium falciparum (isolate 3D7) GN=PF3D7_0801300 PE=4 SV=1	S1	MNVVSHNSMK	DG004342_Kailash_S1.raw	2.30071	2.11067e+06
Q8IAL0	von Willebrand factor A domain-related protein OS=Plasmodium falciparum (isolate 3D7) GN=PF3D7_0801300 PE=4 SV=1	S2	YAIENVIFGDGTR	DG004343_Kailash_S2.raw	4.48503	1.36027e+08
Q8IAL0	von Willebrand factor A domain-related protein OS=Plasmodium falciparum (isolate 3D7) GN=PF3D7_0801300 PE=4 SV=1	S2	INSIDEGIATSSDTLYVNALK	DG004343_Kailash_S2.raw	3.23331	1.21463e+08
Q8IAL0	von Willebrand factor A domain-related protein OS=Plasmodium falciparum (isolate 3D7) GN=PF3D7_0801300 PE=4 SV=1	S2	INSIDEGIATSSDTLYVNALK	DG004343_Kailash_S2.raw	4.53585	2.66409e+07
Q8IAL0	von Willebrand factor A domain-related protein OS=Plasmodium falciparum (isolate 3D7) GN=PF3D7_0801300 PE=4 SV=1	S2	mNVVSHNSMK	DG004343_Kailash_S2.raw	2.14264	1.79569e+06
Q8IAL0	von Willebrand factor A domain-related protein OS=Plasmodium falciparum (isolate 3D7) GN=PF3D7_0801300 PE=4 SV=1	S2	MNVVSHNSMK	DG004343_Kailash_S2.raw	2.05067	5.90561e+06
Q8IAL0	von Willebrand factor A domain-related protein OS=Plasmodium falciparum (isolate 3D7) GN=PF3D7_0801300 PE=4 SV=1	S2	IIScVVEYVIK	DG004343_Kailash_S2.raw	2.85889	180821007
Q8IAL0	von Willebrand factor A domain-related protein OS=Plasmodium falciparum (isolate 3D7) GN=PF3D7_0801300 PE=4 SV=1	S2	MNVVSHNSMK	DG004343_Kailash_S2.raw	3.42707	8992816
Q8IAL0	von Willebrand factor A domain-related protein OS=Plasmodium falciparum (isolate 3D7) GN=PF3D7_0801300 PE=4 SV=1	S2	mNVVSHNSmK	DG004343_Kailash_S2.raw	2.11755	2.3435e+06
Q8IAL0	von Willebrand factor A domain-related protein OS=Plasmodium falciparum (isolate 3D7) GN=PF3D7_0801300 PE=4 SV=1	S2	VVVPFTDESSQDK	DG004343_Kailash_S2.raw	1.52299	2.90166e+08
Q8IDY4	MSP7-like protein OS=Plasmodium falciparum (isolate 3D7) GN=PF3D7_1334400 PE=4 SV=1	S2	KALEEEK	DG004343_Kailash_S2.raw	2.17855	1.56685e+06
Q8IDY4	MSP7-like protein OS=Plasmodium falciparum (isolate 3D7) GN=PF3D7_1334400 PE=4 SV=1	W2	KALEEEK	DG004345_Kailash_W2.raw	2.34947	1.2153e+06
Q8IEU2	Gamete antigen 27/25 OS=Plasmodium falciparum (isolate 3D7) GN=PF3D7_1302100 PE=1 SV=1	S2	FGNIYDYHYEHETHAPLSPR	DG004343_Kailash_S2.raw	2.94648	1.5054e+06
Q8IEU2	Gamete antigen 27/25 OS=Plasmodium falciparum (isolate 3D7) GN=PF3D7_1302100 PE=1 SV=1	S2	VQDNIVNR	DG004343_Kailash_S2.raw	2.80264	6.58725e+06
Q8IEU2	Gamete antigen 27/25 OS=Plasmodium falciparum (isolate 3D7) GN=PF3D7_1302100 PE=1 SV=1	S2	YNYFLIEER	DG004343_Kailash_S2.raw	2.56555	9.67673e+06
Q8IEU2	Gamete antigen 27/25 OS=Plasmodium falciparum (isolate 3D7) GN=PF3D7_1302100 PE=1 SV=1	W2	FGNIYDYHYEHETHAPLSPR	DG004345_Kailash_W2.raw	2.35264	531386
Q8IJX8	DNA/RNA-binding protein Alba 3 OS=Plasmodium falciparum (isolate 3D7) GN=PF10_0063 PE=4 SV=1	W2	VQTAYFSSDR	DG004345_Kailash_W2.raw	1.12604	158234
Q8IK89	Trailer hitch homolog, putative OS=Plasmodium falciparum (isolate 3D7) GN=PF14_0717 PE=4 SV=1	S1	VNNNLISSNDR	DG004342_Kailash_S1.raw	1.67032	544205
Q8IK89	Trailer hitch homolog, putative OS=Plasmodium falciparum (isolate 3D7) GN=PF14_0717 PE=4 SV=1	S2	VNNNLISSNDR	DG004343_Kailash_S2.raw	1.1894	931851
Q8IK89	Trailer hitch homolog, putative OS=Plasmodium falciparum (isolate 3D7) GN=PF14_0717 PE=4 SV=1	W1	VNNNLISSNDR	DG004344_Kailash_W1.raw	1.91868	932001
Q8IKK7	Glyceraldehyde-3-phosphate dehydrogenase OS=Plasmodium falciparum (isolate 3D7) GN=GAPDH PE=3 SV=1	W2	VPIGTVSVVDLVcR	DG004345_Kailash_W2.raw	1.91122	3.15589e+06
Q8IM51	Secreted ookinete adhesive protein OS=Plasmodium falciparum (isolate 3D7) GN=SOAP PE=4 SV=1	S1	TPYVHYHNNSNIK	DG004342_Kailash_S1.raw	2.08506	1.40915e+06
Q8IM51	Secreted ookinete adhesive protein OS=Plasmodium falciparum (isolate 3D7) GN=SOAP PE=4 SV=1	S1	NYSAVDIFSPK	DG004342_Kailash_S1.raw	1.75195	4.42859e+06
Q8IM51	Secreted ookinete adhesive protein OS=Plasmodium falciparum (isolate 3D7) GN=SOAP PE=4 SV=1	S2	TPYVHYHNNSNIK	DG004343_Kailash_S2.raw	2.21956	2.22e+06

## Sheet: Counts
Protein	Description	Short Description	S1	S2	W1	W2	S_total	W_total	S_avg	W_avg
Q7KQK6	GTP-binding nuclear protein OS=Plasmodium falciparum (isolate 3D7) GN=PF11_0183 PE=3 SV=1	GTP-binding nuclear protein	0	0	2	0	0	2	0	1
P61074	Proliferating cell nuclear antigen OS=Plasmodium falciparum (isolate 3D7) GN=PCNA PE=3 SV=1	Proliferating cell nuclear antigen	0	0	1	0	0	1	0	0.5
Q8IKK7	Glyceraldehyde-3-phosphate dehydrogenase OS=Plasmodium falciparum (isolate 3D7) GN=GAPDH PE=3 SV=1	Glyceraldehyde-3-phosphate dehydrogenase	0	0	0	1	0	1	0	0.5
Q8IJX8	DNA/RNA-binding protein Alba 3 OS=Plasmodium falciparum (isolate 3D7) GN=PF10_0063 PE=4 SV=1	DNA/RNA-binding protein Alba 3	0	0	0	1	0	1	0	0.5
Q8I0V2	ATP synthase subunit beta OS=Plasmodium falciparum (isolate 3D7) GN=PF3D7_1235700 PE=3 SV=1	ATP synthase subunit beta	0	0	0	1	0	1	0	0.5
Q8IDY4	MSP7-like protein OS=Plasmodium falciparum (isolate 3D7) GN=PF3D7_1334400 PE=4 SV=1	MSP7-like protein	0	1	0	1	1	1	0.5	0.5
Q6ZLZ9	Tubulin alpha chain OS=Plasmodium falciparum (isolate 3D7) GN=PF3D7_0903700 PE=3 SV=1	Tubulin alpha chain	0	1	0	0	1	0	0.5	0
C0H4L9	Uncharacterized protein OS=Plasmodium falciparum (isolate 3D7) GN=PF3D7_0707200 PE=4 SV=1	Uncharacterized protein	0	1	0	0	1	0	0.5	0
Q8IK89	Trailer hitch homolog, putative OS=Plasmodium falciparum (isolate 3D7) GN=PF14_0717 PE=4 SV=1	Trailer hitch homolog, putative	1	1	1	0	2	1	1	0.5
Q8IM51	Secreted ookinete adhesive protein OS=Plasmodium falciparum (isolate 3D7) GN=SOAP PE=4 SV=1	Secreted ookinete adhesive protein	2	1	0	0	3	0	1.5	0
Q6ZMA7	Sexual stage-specific protein OS=Plasmodium falciparum (isolate 3D7) GN=PF3D7_0406200 PE=4 SV=1	Sexual stage-specific protein	2	1	0	1	3	1	1.5	0.5
Q8IEU2	Gamete antigen 27/25 OS=Plasmodium falciparum (isolate 3D7) GN=PF3D7_1302100 PE=1 SV=1	Gamete antigen 27/25	0	3	0	1	3	1	1.5	0.5
Q7KQL9	Fructose-bisphosphate aldolase OS=Plasmodium falciparum (isolate 3D7) GN=PF14_0425 PE=1 SV=1	Fructose-bisphosphate aldolase	1	3	1	0	4	1	2	0.5
C0H4V6	14-3-3 protein OS=Plasmodium falciparum (isolate 3D7) GN=PF3D7_0818200 PE=3 SV=1	14-3-3 protein	1	4	2	2	5	4	2.5	2
Q8IAL0	von Willebrand factor A domain-related protein OS=Plasmodium falciparum (isolate 3D7) GN=PF3D7_0801300 PE=4 SV=1	von Willebrand factor A domain-related protein	3	9	0	0	12	0	6	0
Q8I4R4	Chitinase OS=Plasmodium falciparum (isolate 3D7) GN=PF3D7_1252200 PE=4 SV=1	Chitinase	8	10	1	0	18	1	9	0.5
